# Supplementary material for: Effect of Essential Oil Components on the Activity of Steroidogenic Cytochrome P450
Source: Biomolecules. 2024 Feb 8;14(2):203. doi: 10.3390/biom14020203 (PMC10887332; doi:10.3390/biom14020203)
Supplement: Supplementary file 1 [file biomolecules-14-00203-s001.zip]

Archive with 1 entries (1 files):
- biomolecules-2721112-supplementary.xlsx
